# Supplementary material for: Physiological and Proteomic Analysis of Various Priming on Rice Seed under Chilling Stress
Source: Plants (Basel). 2024 Aug 30;13(17):2430. doi: 10.3390/plants13172430 (PMC11396840; doi:10.3390/plants13172430)
Supplement: Supplementary file 1 [file plants-13-02430-s001.zip]

Archive with 1 entries (1 files):
- plants-3031698-supplementary.pdf
